# Supplementary material for: Polθ Inhibitor (ART558) Demonstrates a Synthetic Lethal Effect with PARP and RAD52 Inhibitors in Glioblastoma Cells
Source: Int J Mol Sci. 2024 Aug 23;25(17):9134. doi: 10.3390/ijms25179134 (PMC11395082; doi:10.3390/ijms25179134)
Supplement: Supplementary file 1 [file ijms-25-09134-s001.zip]

Archive with 1 entries (1 files):
- ijms-3088553-supplementary.pdf
